# Supplementary material for: Serum vitamin C levels and risk of osteoporosis: results from a cross-sectional study and Mendelian randomization analysis
Source: Hereditas. 2024 Nov 9;161:43. doi: 10.1186/s41065-024-00344-w (PMC11549800; doi:10.1186/s41065-024-00344-w)
Supplement: Supplementary file 2 — Supplementary Material 2. [file 41065_2024_344_MOESM2_ESM.xlsx]

## Sheet: Sheet1
Table S1. Characteristics of the genetic instrument variables for the SHGB at the genome-wide significance level (P < 5 × 10–8 ).
SNP	chr	pos	beta	se	P	eaf	effect_allele	other_allele
rs147412044	1	167758303	-0.8188	0.1311	4.25696e-10	0.0034	T	C
rs115757213	1	211685549	-0.3982	0.0725	3.93496e-08	0.0122	G	T
rs145396741	1	225599808	-0.3569	0.0611	5.20104e-09	0.0176	A	G
rs77503249	1	234790766	-0.3558	0.052	7.92136e-12	0.0183	A	G
rs116716302	2	140681452	-0.461	0.0784	4.14696e-09	0.0143	T	C
rs146985384	2	141602409	-0.7361	0.1332	3.25499e-08	0.0035	G	A
rs147589962	2	185869804	-0.426	0.0706	1.62099e-09	0.012	C	T
rs114637089	2	48801442	-0.3821	0.0696	4.03302e-08	0.0172	A	G
rs73995784	2	235971015	-0.4812	0.0785	8.69601e-10	0.0103	G	A
rs150674662	2	122911880	-0.3976	0.0704	1.601e-08	0.0141	A	G
rs12490747	3	9092890	-0.2677	0.0484	3.185e-08	0.0238	A	G
rs71323476	3	116616727	-0.6054	0.1104	4.128e-08	0.0056	T	C
rs116768603	3	1348020	-0.3479	0.0507	7.14332e-12	0.0204	G	A
rs4859019	3	88440502	-0.4399	0.0701	3.43598e-10	0.0178	C	G
rs115504365	3	136506946	-0.5922	0.1041	1.26e-08	0.0076	A	G
rs2222837	3	160331821	-0.4193	0.0769	4.88405e-08	0.0105	A	T
rs115036356	3	13191877	-0.4144	0.0744	2.553e-08	0.012	A	T
rs149277200	3	184405033	-0.5132	0.0861	2.53303e-09	0.0091	G	T
rs141109644	3	196034184	-0.3335	0.0604	3.39399e-08	0.0196	G	T
rs73122527	4	27134001	-0.5183	0.0863	1.935e-09	0.0109	A	C
rs151079977	4	95995355	-0.3436	0.0593	6.76099e-09	0.0156	G	A
rs116058454	4	82799684	-0.7361	0.1332	3.25499e-08	0.0035	A	T
rs147393151	4	138234060	-0.5488	0.0938	4.90998e-09	0.0068	T	C
rs202139829	4	144621585	-0.2837	0.052	4.89903e-08	0.0255	A	G
rs62389352	5	163304133	-0.6152	0.0682	1.95119e-19	0.0128	T	C
rs111266167	5	132512946	-0.4258	0.0761	2.24502e-08	0.0105	T	C
rs145489384	5	92700914	-0.2956	0.0523	1.59001e-08	0.0245	G	C
rs116106286	5	172207791	-0.4276	0.0727	4.08197e-09	0.0124	A	G
rs6911990	6	152669178	-0.4612	0.0768	1.91999e-09	0.0144	C	T
rs16889083	6	36729068	-0.2534	0.0396	1.52202e-10	0.043	T	C
rs239825	6	54773200	-0.4749	0.08	2.94802e-09	0.0151	C	G
rs146857350	6	112518469	-0.5956	0.079	4.77309e-14	0.0066	A	T
rs116967294	6	95056239	-0.7594	0.1334	1.25901e-08	0.0035	C	T
rs76715584	6	152513466	-0.2278	0.0379	1.86402e-09	0.0571	T	C
rs144580260	7	48052891	-0.519	0.0859	1.54198e-09	0.0091	A	T
rs143142132	7	12082686	-0.8303	0.1305	1.95898e-10	0.0034	T	C
rs181246816	8	1278957	-0.2302	0.0398	7.38499e-09	0.0406	T	C
rs77222063	8	21773577	-0.8769	0.1134	1.02494e-14	0.0054	G	A
rs35664127	9	73622580	-0.411	0.0702	4.90399e-09	0.0175	A	T
rs139991506	9	23704505	-0.8069	0.1311	7.42198e-10	0.0034	G	T
rs190279780	9	8949161	-0.416	0.0687	1.43599e-09	0.0137	A	G
rs116559716	9	98210170	-0.5459	0.0968	1.68601e-08	0.0087	A	G
rs35248101	10	13171617	-0.2336	0.0409	1.15699e-08	0.0335	C	A
rs138662264	10	101464483	-0.8716	0.1062	2.30675e-16	0.0058	C	T
rs141694582	10	30833134	-0.3648	0.0649	1.93299e-08	0.0155	A	G
rs77992796	10	129203425	-0.4948	0.0831	2.65601e-09	0.0122	A	G
rs3026057	10	119014127	-0.8949	0.1352	3.59832e-11	0.0034	A	T
rs118027537	12	16085254	-0.8831	0.1303	1.22011e-11	0.0034	C	T
rs77459185	12	77206531	-0.3061	0.0454	1.53709e-11	0.03	G	A
rs77820382	12	111511225	-0.5747	0.0767	6.84384e-14	0.0109	A	G
rs145119123	13	108479750	-0.2923	0.0526	2.80802e-08	0.0262	T	G
rs117042417	13	66201226	-0.4897	0.0789	5.34195e-10	0.011	A	G
rs142070515	13	92501248	-0.6196	0.1003	6.48903e-10	0.0077	G	A
rs146783469	14	60859899	-0.7732	0.1311	3.64099e-09	0.0034	G	A
rs143302471	16	2895094	-0.5206	0.086	1.38998e-09	0.0087	A	G
rs141568393	16	22944021	-0.4512	0.0805	2.07601e-08	0.0109	G	A
rs373008011	16	84127498	-0.5831	0.0904	1.093e-10	0.0096	T	C
rs17637408	16	26295044	-0.2981	0.0527	1.49001e-08	0.0253	C	T
rs1399998	16	27163332	-0.753	0.1307	8.36103e-09	0.0034	C	T
rs117193023	18	5643874	-0.355	0.0636	2.35299e-08	0.0169	T	C
rs80148899	18	22668598	-0.9042	0.1051	7.70903e-18	0.0055	T	C
rs12454633	18	40494893	-0.3071	0.0532	7.89296e-09	0.0204	A	G
rs12462583	19	38905792	-0.2106	0.0358	4.23897e-09	0.0608	A	G
rs6030549	20	41519220	-0.645	0.1114	6.99794e-09	0.0056	C	T
rs187748425	21	40558118	-0.5082	0.071	8.40427e-13	0.0119	A	T
rs147668949	21	28314693	-0.7291	0.131	2.60699e-08	0.0034	A	G
rs149503879	21	45271053	-0.5354	0.0866	6.31393e-10	0.009	A	G
rs113757848	22	34545881	-0.538	0.0897	2.01201e-09	0.0125	A	G
